# Supplementary material for: As above, so below: Deposition, modification, and reutilization of human remains at Marmoles cave (Cueva de los Marmoles: Southern Spain, 4000–1000 cal. BCE)
Source: PLoS One. 2023 Sep 20;18(9):e0291152. doi: 10.1371/journal.pone.0291152 (PMC10511113; doi:10.1371/journal.pone.0291152)
Supplement: S1 Table — R: right, L: left. (XLSX) [file pone.0291152.s005.xlsx]

## Sheet: S1 Table
	Id	Lab Code	Cave Zone	Bone	Age_uncal (y BP)	±1s (y)	Cal BC 68,3 %	Cal BC 95,4 %	Median	δ13C ‰ (V-PDB)	δ15N ‰ (AIR)	C:N
	MR18IIIHU	CNA-5911.1.1	III	R Humerus	3010	35	1375-1206	1389-1125	-1254	-23.8		3.2
	MR1852CDSKL	CNA-5915.1.1	III	L Parietal	3110	30	1424-1310	1442-1268	-1379	-18.79		3.2
	MR18VIIIPER	CNA-5916.1.1	VIII	R Fibula	3950	35	2563-2351	2571-2305	-2459	-18.97		3.2
	MR1812SKL	CNA-5913.1.1	XII	L Parietal	3960	35	2568-2361	2574-2343	-2476	-22.85		3.2
	MR18IIILBF	CNA-5914.1.1	II	Humerus	5000	35	3903-3709	3945-3654	-3775	-24.14		3.2
	MR82SKL	CNA-5910.1.1	IV	R Parietal	5040	35	3944-3781	3953-3713	-3864	-24.51		3.2
	MA-220SM	Beta-645979	XVI	R Parietal	5060	30	3945-3800	3955-3783	-3870	-19.2	9.9	3.3
