# Supplementary material for: As above, so below: Deposition, modification, and reutilization of human remains at Marmoles cave (Cueva de los Marmoles: Southern Spain, 4000–1000 cal. BCE)
Source: PLoS One. 2023 Sep 20;18(9):e0291152. doi: 10.1371/journal.pone.0291152 (PMC10511113; doi:10.1371/journal.pone.0291152)
Supplement: S3 Table — Roman numerals indicate cave zones. Empty cells indicate cave zones with no remains of a specific element. (XLSX) [file pone.0291152.s007.xlsx]

## Sheet: S3 Table
			Percentage Completeness (%)
	Bone/Element		All Zones	I	II	III	IV	V	VI	VII	VIII	IX	X	XI	XII	XIII	XIV	XV	XVI	XVII	XVIII	XIX
	Clavicle		52.4		33.3			83.3	50				75		16.7	33.3
	Coxal bones		27.9762		18.8	22.9			36.1	8.3			27.1	16.7	31.9
	Cranium		2.69822		1.5	1.28	4.42	1.5	3.5	4.6			2.2	5.4	0.77	0.8			2.3
	Femur		22.0036		14.8	21.5	15.4		12.8		28.2		43.1	10.3	30.8
	Fibula		36.9		60				40	30	60		35	20	0.2	0.2
	Humerus		38.5		25.6	50	16.7	40	38.3	66.7	13.3		44.4	6.7	37.8	33.3	100
	Mandible		7.07692			9.23	6.9				6.2		6.2		9.2
	Metacarpal bones		100											100							100
	Metatarsal bones		100						100						100						100
	Radius		69.6						80.9524	28.6	71.4				57.1	100
	Sacrum		34.1		25	18.8			29.5	100			25
	Scapula		36.4					42.4	45.5	27.3			45.5	18.2	48.5	54.5
	Tibia		25		25	20.8	12.5	25	29.2	12.5			25		16.7	50
	Ulna		52.1		33.3				87.5				34.4	75	100	37.5
	Calcaneus		85			60		100	100	80
	Talus		100			100							100
	Average*		49.3597		26.3667	33.8344	11.184	48.7	50.2579	39.7778	35.82		38.575	31.5375	37.4725	38.7	100		2.3		100
