# Supplementary material for: As above, so below: Deposition, modification, and reutilization of human remains at Marmoles cave (Cueva de los Marmoles: Southern Spain, 4000–1000 cal. BCE)
Source: PLoS One. 2023 Sep 20;18(9):e0291152. doi: 10.1371/journal.pone.0291152 (PMC10511113; doi:10.1371/journal.pone.0291152)
Supplement: S4 Table — Roman numerals indicate cave zones. Empty cells indicate cave zones with no remains of a specific element. (XLSX) [file pone.0291152.s008.xlsx]

## Sheet: S4 Table 
					Fragmentation Index
		Bone/Element		All Zones	I	II	III	IV	V	VI	VII	VIII	IX	X	XI	XII	XIII	XIV	XV	XVI	XVII	XVIII	XIX
		Clavicle		1.16667		1			1	1				1		1	1
		Coxal bones		2		2	1.3			1	1			1	1	1.5
		Cranium		8.125		3.3	6.3	3	3	2	1			2.5	2	5	1			1		1
		Femur		2.52941		1.75	1.66667	2	1	1.5		1		1.25	2.5	1.25
		Fibula		1.3		1.5				1	2	1		1	1	1
		Humerus		1.52381		1.25	1	3	1	2	1	1		1	1	1.2	1	1
		Mandible		1.66667			1					1.5		1		1
		Metacarpal bones		1											1	1						1
		Metatarsal bones		1						1						1						1
		Radius		1.14						1	1	1				1	1
		Sacrum		1.375			1			1.75	1			1
		Scapula		1.4				1.5	1.3	1	1			1	2	1	1
		Tibia		1.35294		1	1	1	1	1	1			1.33333		1	1
		Ulna		1.33333		2				1				1.33333	1	1	1
		Calcaneus		1			1		1	1	1
		Talus		1			1							1
		Average*		1.80705		1.725	1.6963	2.1	1.32857	1.25	1.11111	1.1		1.20139	1.4375	1.38077	1	1		1		1
