# Supplementary material for: As above, so below: Deposition, modification, and reutilization of human remains at Marmoles cave (Cueva de los Marmoles: Southern Spain, 4000–1000 cal. BCE)
Source: PLoS One. 2023 Sep 20;18(9):e0291152. doi: 10.1371/journal.pone.0291152 (PMC10511113; doi:10.1371/journal.pone.0291152)
Supplement: S6 Table — The table also includes fragments with no landmarks available and does not consider sides separately. M: molar; P: premolar; I: permanent incisor; i: deciduous incisor; C1-7: cervical vertebrae. (XLSX) [file pone.0291152.s010.xlsx]

## Sheet: S6 Table
		Total available fragments	With cutmarks/scrape marks		With chopmarks		With fresh fractures		Medullary canal alteration
	Bone/Element	N	n	%	n	%	n	%	n	%
	Cranium	64	2	3.13	0	0	29	45.31	0	0
	Mandible	10	0	0	0	0	6	60	0	0
	C1	2	0	0	0	0	0	0	0	0
	C2	2	0	0	0	0	0	0	0	0
	C3-C7	6	0	0	0	0	0	0	0	0
	Clavicle	7	0	0	0	0	3	42.86	0	0
	Scapula	14	0	0	0	0	6	42.86	0	0
	Humerus	39	1	2.5641	1	2.56	12	30.77	6	15.3846
	Radius	8	0	0	0	0	2	25	0	0
	Ulna	12	0	0	0	0	1	8.33	0	0
	Navicular	1	0	0	0	0	0	0	0	0
	Metacarpals	3	0	0	0	0	0	0	0	0
	Hand phalanx	4	0	0	0	0	0	0	0	0
	Thoracic vertebrae	21	0	0	0	0	0	0	0	0
	Sternum	1	0	0	0	0	0	0	0	0
	Rib	47	0	0	0	0	10	21.28	0	0
	Lumbar vertebrae	16	0	0	0	0	1	6.25	0	0
	Os coxae	26	1	3.84615	1	38.4	8	30.8	0	0
	Femur	55	1	1.81818	1	1.8	16	29.1	4	7.27273
	Patella	1	0	0	0	0	0	0	0	0
	Tibia	31	1	3.22581	1	3.23	14	45.16	7	22.5806
	Fibula	16	1	6.25	0	0	7	43.75	0	0
	Metatarsals	3	0	0	0	0	0	0	0	0
	Foot phalanx	1	0	0	0	0	0	0	0	0
	Sacrum	11	0	0	0	0	0	0	0	0
	Talus	2	0	0	0	0	0	0	0	0
	Calcaneus	4	0	0	0	0	0	0	0	0
	Upper Right M3	1	0	0	0	0	0	0	0	0
	Lower Left M1	2	0	0	0	0	0	0	0	0
	Lower Left M2	1	0	0	0	0	0	0	0	0
	Lower Left P4	1	0	0	0	0	0	0	0	0
	Lower Right Canine	1	0	0	0	0	0	0	0	0
	Lower Right I1	1	0	0	0	0	0	0	0	0
	Lower Right M1	2	0	0	0	0	0	0	0	0
	Upper Left i1	1	0	0	0	0	0	0	0	0
	Unidentified bone fragment	4	0	0	0	0	0	0	0	0
	Total	421	7	1.69492	4	0.968523	115	27.845	17	4.11622
