# Supplementary material for: As above, so below: Deposition, modification, and reutilization of human remains at Marmoles cave (Cueva de los Marmoles: Southern Spain, 4000–1000 cal. BCE)
Source: PLoS One. 2023 Sep 20;18(9):e0291152. doi: 10.1371/journal.pone.0291152 (PMC10511113; doi:10.1371/journal.pone.0291152)
Supplement: S7 Table — (XLSX) [file pone.0291152.s011.xlsx]

## Sheet: S7 Table
	Context	Geographic position	Chronology	MNI	MNI Adults	MNI Nonadults	Adults/Nonadults MNI Ratio	Reference
	Cueva de los Marmoles	Southern Spain	Late Neolithic-Bronze Age	12	7	5	1.4	This study
	Cueva del Toro	Southern Spain	Early Neolithic	7	4	3	1.33333	Santana et al. 2019
	Locus 2 Dehesilla	Southern Spain	Middle Neolithic	2	2			García Rivero et al 2020
	Cueva de los Cuarenta	Southern Spain	Late Neolithic	41	28	13	2.15385	Vera Rodríguez et al. 2014
	Cueva de los Arrastraos	Southern Spain	Late Neolíthic-Chalcolithic	2	2	-		Martínez Sánchez et al. 2014
	Camino del Molino	Southern Spain	Chalcolithic	1300	-	-		Lomba Maurandi et al. 2010
	Sima del Ángel	Southern Spain	Chalcolithic-Bronze Age	61	36	25	1.44	Barroso Ruiz et al. 2016
	Bray´s Cave	Southern Spain	Bronze Age	9	8	1	8	Giles Guzmán et al. 2018
	Els Trocs	Northern Spain	Early Neolithic-Late Neolithic	13	-	-		Tejedor Rodríguez et al. 2021
	Cueva de Chaves	Northern Spain	Neolithic	8	-	-		Rodanés et al. 2016
	Cueva de San Juan de Loarre	Northern Spain	Neolithic-Bronze Age	47	-	-		Rodanés et al. 2016
	San Juan Ante Portam Latinam	Northern Spain	Late Neolithic	338	136	202	0.673267	Etxeberría & Herrasti 2007
	Las Yurdinas II	Northern Spain	Late Neolithic-Chalcolithic	90	57	37	1.54054	Fernández Eraso 2003; Fernández Crespo 2012
	Peña Larga	Northern Spain	Late Neolithic-Chalcolithic	31	19	12	1.58333	Fernández Crespo 2012
	Peña de Marañón	Northern Spain	Late Neolithic-Chalcolithic	28	16	12	1.33333	Fernández Crespo 2012
	Cueva del Moro de Alins	Northern Spain	Bronze Age	11	6	5	1.2	Rodanés et al. 2016
	Cueva del Moro de Olvena	Northern Spain	Bronze Age	6	-	-		Rodanés et al. 2016
	Abrigo del Tobar	Central Spain	Late Neolithic	6	2	4	0.5	García Atiénza & De Miguel, 2009
	El Rebosillo	Central Spain	Chalcolithic	21	12	9	1.33333	Díaz del Río et al. 2017
	Cova d´en Pardo	Eastern Spain	Late Neolithic	42	-	-		Soler et al. 2010
	Cova de la Pastora	Eastern Spain	Late Neolithic	59	-	-		García Puchol & McClure 2010
	Pozo Cerdaña	Eastern Spain	Chalcolithic	6	4	2	2	Gabarda & Aguilella 2016
	Coveta Emparetá	Eastern Spain	Bronze Age	5	2	3	0.666667	García Borja et al. 2016
